# Supplementary material for: The Million Veteran Program 1990–1991 Gulf War Era Survey: An Evaluation of Veteran Response, Characteristics, and Representativeness of the Gulf War Era Veteran Population
Source: Int J Environ Res Public Health. 2024 Jan 8;21(1):72. doi: 10.3390/ijerph21010072 (PMC10815483; doi:10.3390/ijerph21010072)
Supplement: Supplementary file 1 [file ijerph-21-00072-s001.zip]

Archive with 2 entries (2 files):
- Supplemental File S1_MVP 1990-1991 Gulf War Era Survey_v2.pdf
- Supplemental File S2_GW Era Veteran Response Rates Stratified by Deployment Status and Rank_rev.pdf
